# Supplementary material for: Monitoring ferumoxide-labelled neural progenitor cells and lesion evolution by magnetic resonance imaging in a model of cell transplantation in cerebral ischaemia
Source: F1000Res. 2014 Mar 4;2:252. Originally published 2013 Nov 21. [Version 2] doi: 10.12688/f1000research.2-252.v2 (PMC3962009; doi:10.12688/f1000research.2-252.v2)
Supplement: Rat neurosphere response to cerebral ischaemia — Neurosphere migration assay. Cell migration (um2) from E14 neurospheres at 72 hours with no proteins (N2 medium) or treatment with proteins from either normal rat brain homogenate (control tissue) or from different concentrations of 24 and 48 hours post middle cerebral artery occlusion homogenates. [file f1000research-2-3900-s0000.tgz]

Archive with 1 entries (1 files):
- Neurosphere_response_to_cerebral_ischaemia.csv
