# Supplementary material for: Monitoring ferumoxide-labelled neural progenitor cells and lesion evolution by magnetic resonance imaging in a model of cell transplantation in cerebral ischaemia
Source: F1000Res. 2014 Mar 4;2:252. Originally published 2013 Nov 21. [Version 2] doi: 10.12688/f1000research.2-252.v2 (PMC3962009; doi:10.12688/f1000research.2-252.v2)
Supplement: Effect of FePro- and Endorem-labelling on rat ST14A neural progenitor cell and neurosphere viability and growth in response to ischaemia in vitro — MTT assay file legend: MTT ((3-[4,5-dimethylthiazol-2-yl]-2,5-diphenyl tetrazolium bromide) colorimetric viability assay of ST14A rat neural progenitor cells treated with Endorem or FePro MRI contrasting agents compared to control. Values are absorbance at 560nm. Alamar blue ST14A legend: Alamar blue colorimetric viability assay of ST14A rat neural progenitor cells treated with Endorem or FePro MRI contrasting agents compared to control. Values are absorbance at 560nm. Alamar blue NPC legend: Alamar blue colorimetric viability assay of rat neurospheres treated with Endorem or FePro MRI contrasting agents compared to control. Values are absorbance at 560nm. Trypan blue NPC legend: Trypan blue viability assay of rat neurospheres treated with Endorem or FePro MRI contrasting agents compared to control. Number of viable cells is given as a percentage. Neuosphere diameter legend: Neurosphere diameter assay to assess cellular proliferation of rat neurospheres treated with Endorem or FePro MRI contrasting agents compared to control. Values given in um2. Neuosphere growth legend: Neurosphere growth assay to assess cellular proliferation of rat neurospheres treated with Endorem or FePro MRI contrasting agents compared to control. Values given as the number of neurpspheres formed per 1000 cells. [file f1000research-2-3900-s0001.tgz › Alamar_blue_assay_of_FePro_and_Endorem_labelled_NPC.csv]

Control	Endorem	FePro
132.00	140.00	176.67
135.00	139.00	197.67
126.00	142.00	202.33
133.00	143.00	193.00
134.00	139.00	171.33
130.00	137.00	179.33
141.00	135.00	183.00
126.00	128.00
132.00	142.00	135.00
135.00	139.00	135.00
125.00	143.00	139.00
133.00	143.00	141.00
134.00	139.00	135.00
129.00	140.00	140.00
142.00	138.00	137.00
126.00	128.00	133.00
175.33	176.33	137.00
167.67	205.00	135.00
176.33	201.00	139.00
184.33	188.00	141.00
173.67	190.33	136.00
195.33	161.33	140.00
163.00	163.67	138.00
190.33	171.00	133.00
	178.67
	168.67
